# Supplementary material for: Seasonality of composition, genomic potential and activity of coniferous forest soil microbiomes
Source: Sci Data. 2026 Apr 23;13:944. doi: 10.1038/s41597-026-07163-w (PMC13315874; doi:10.1038/s41597-026-07163-w)
Supplement: Supplementary file 1 — Table S1 [file 41597_2026_7163_MOESM1_ESM.xlsx]

## Sheet: Sheet1
Table S1. Sample location information, and accompanying soil and litter chemistry
Site code	Location	Site	Latitude	Longitude	Altitude (m)	Habitat	pH (H2O)	pH (KCl)	N (%)	C (%)	C organic (%)	C carbonate (%)	Ca (mg/kg)	Mg (mg/kg)	K (mg/kg)	P (mg/kg)	NH4+ (mg/kg)	N-NH4+ (mg/kg)	NO3- (mg/kg)	N-NO3- (mg/kg)	CEC mmol/kg
CZE1	Prilba, Bohemian forest, Czechia	Site 1	49.043	13.6183	1200	Litter	3.49	2.89	1.59353	46.7494	45.6208	1.12861	455.658	177.736	335.479	36.1306	13.7203	10.6535	25.8189	5.83261	227.597
CZE2	Prilba, Bohemian forest, Czechia	Site 2	49.044	13.6171	1185	Litter	3.595	2.93	1.76051	49.7999	46.9842	2.81571	441.209	198.072	463.713	50.3117	6.39416	4.96495	17.8678	4.03642	234.294
CZE3	Prilba, Bohemian forest, Czechia	Site 3	49.0431	13.6171	1195	Litter	3.46	2.93	1.9803	55.5205	52.5298	2.99074	690.785	283.603	507.996	110.373	12.7282	9.88323	32.2009	7.27434	251.252
CZE4	Prilba, Bohemian forest, Czechia	Site 4	49.0427	13.6162	1200	Litter	3.515	2.92	1.98093	50.0489	45.2873	4.7616	529.217	219.804	435.729	65.6052	15.7186	12.2052	27.4105	6.19216	237.714
CZE5	Prilba, Bohemian forest, Czechia	Site 5	49.0448	13.618	1180	Litter	3.47	2.945	1.83197	49.5175	46.686	2.8315	402.268	219.684	708.648	97.6817	21.0947	16.3796	25.7603	5.81938	211.479
CZE1	Prilba, Bohemian forest, Czechia	Site 1	49.043	13.6183	1200	Soil	3.37	2.82	1.25779	28.8778	24.2598	4.61804	212.726	104.345	146.509	8.70981	11.7255	9.10465	37.716	8.52023	196.525
CZE2	Prilba, Bohemian forest, Czechia	Site 2	49.044	13.6171	1185	Soil	3.405	2.875	1.21202	28.4048	22.5129	5.89189	178.579	94.8369	171.547	6.52506	8.22655	6.38777	28.8146	6.50935	169.174
CZE3	Prilba, Bohemian forest, Czechia	Site 3	49.0431	13.6171	1195	Soil	3.275	2.73	1.44067	37.8806	34.492	3.38869	449.851	165.613	225.094	34.0619	16.1116	12.5103	23.662	5.34536	204.004
CZE4	Prilba, Bohemian forest, Czechia	Site 4	49.0427	13.6162	1200	Soil	3.3	2.82	1.19225	27.7587	23.3605	4.39819	200.324	122.676	167.752	12.2224	10.5947	8.22658	26.8279	6.06057	181.376
CZE5	Prilba, Bohemian forest, Czechia	Site 5	49.0448	13.618	1180	Soil	3.435	2.875	1.03366	22.9235	13.235	9.68843	133.708	90.7614	145.997	7.30984	15.9944	12.4194	31.2763	7.06547	163.535
NOR1	Maridalen, Norway	Site 1	59.998	10.7896	174.7	Litter	3.925	3.27	1.76436	49.6731	45.995	3.67807	1391.33	453.878	658.407	69.4416	95.2393	73.9516	64.0548	14.4703	254.233
NOR2	Maridalen, Norway	Site 2	59.9983	10.7895	173.3	Litter	4.415	3.72	1.6325	44.8751	42.4842	2.39096	1510.77	501.066	849.081	140.964	23.9446	18.5926	34.0579	7.69384	245.396
NOR3	Maridalen, Norway	Site 4	59.9992	10.7901	179.2	Litter	3.875	3.105	1.86326	52.0577	50.6597	1.39799	888.432	395.518	862.795	132.07	15.9778	12.4065	75.1558	16.9781	249.765
NOR4	Maridalen, Norway	Site 5	59.9989	10.7903	177.8	Litter	4.095	3.475	1.74716	46.3065	42.8222	3.4843	1168.5	397.577	652.653	61.252	35.8372	27.827	63.8269	14.4188	259.034
NOR5	Maridalen, Norway	Site 6	59.9971	10.7902	172.4	Litter	4.155	3.56	1.8014	45.3054	42.6551	2.65032	1732.46	713.769	660.177	129.709	34.9397	27.13	76.7097	17.3291	298.76
NOR1	Maridalen, Norway	Site 1	59.998	10.7896	174.7	Soil	3.79	3.205	0.866031	16.2663	14.0214	2.24498	181.433	89.0905	135.617	9.76818	12.0483	9.35532	27.0299	6.10619	137.161
NOR2	Maridalen, Norway	Site 2	59.9983	10.7895	173.3	Soil	3.75	3.27	0.731306	12.3209	10.1426	2.17826	220.445	110.313	112.159	2.56981	16.4342	12.7609	22.859	5.16396	149.064
NOR3	Maridalen, Norway	Site 4	59.9992	10.7901	179.2	Soil	3.63	2.995	1.27768	27.4529	22.4514	5.00145	178.649	115.117	172.299	12.2146	20.8298	16.174	17.6552	3.9884	212.659
NOR4	Maridalen, Norway	Site 5	59.9989	10.7903	177.8	Soil	3.855	3.315	0.763619	11.6437	9.00056	2.64316	80.5404	53.1625	74.8794	1.80663	14.0221	10.8879	18.3104	4.13642	138.096
NOR5	Maridalen, Norway	Site 6	59.9971	10.7902	172.4	Soil	3.765	3.145	1.46002	29.3025	26.2099	3.09261	436.724	277.218	189.111	26.2422	23.7549	18.4453	35.9779	8.12759	221.983
