# Supplementary material for: Seasonality of composition, genomic potential and activity of coniferous forest soil microbiomes
Source: Sci Data. 2026 Apr 23;13:944. doi: 10.1038/s41597-026-07163-w (PMC13315874; doi:10.1038/s41597-026-07163-w)
Supplement: Supplementary file 2 — Table S2 [file 41597_2026_7163_MOESM2_ESM.xlsx]

## Sheet: Sheet1
Table S2. Microbial biomass and abundance, measured as ergosterol and chitin content, and bacterial-to-fungal rDNA copy number ratios.
Sample name	Sample code	Country	Habitat	Site	Latitude	Longitude	Altitude (m)	Season sampled	Day Sampled	Month sampled	Year Sampled	Ergosterol [µg/g]	Chitin [mgGlcN/g]	Bacterial:Fungal rDNA copy number
CLA1	LJ1	Prilba, Bohemian forest, Czechia	Litter	Site 1	49.043	13.6183	1200	Late winter	22	March	2016	84.8	7.94	38
CLA2	LJ2	Prilba, Bohemian forest, Czechia	Litter	Site 2	49.044	13.6171	1185	Late winter	22	March	2016	103.4	8.16	67
CLA3	LJ3	Prilba, Bohemian forest, Czechia	Litter	Site 3	49.0431	13.6171	1195	Late winter	22	March	2016	136.6	7.16	27
CLA4	LJ4	Prilba, Bohemian forest, Czechia	Litter	Site 4	49.0427	13.6162	1200	Late winter	22	March	2016	157.4	12.64	70
CLA5	LJ5	Prilba, Bohemian forest, Czechia	Litter	Site 5	49.0448	13.618	1180	Late winter	22	March	2016	69.4	9.16	39
CLE1	LW1	Prilba, Bohemian forest, Czechia	Litter	Site 1	49.043	13.6183	1200	Early winter	25	January	2016	91.2	9.16	40
CLE2	LW2	Prilba, Bohemian forest, Czechia	Litter	Site 2	49.044	13.6171	1185	Early winter	25	January	2016	140.6	8.86	37
CLE3	LW3	Prilba, Bohemian forest, Czechia	Litter	Site 3	49.0431	13.6171	1195	Early winter	25	January	2016	114.8	6.9	54
CLE4	LW4	Prilba, Bohemian forest, Czechia	Litter	Site 4	49.0427	13.6162	1200	Early winter	25	January	2016	118.2	7.91	34
CLE5	LW5	Prilba, Bohemian forest, Czechia	Litter	Site 5	49.0448	13.618	1180	Early winter	25	January	2016	101.8	9.87	42
CLI1	LS1	Prilba, Bohemian forest, Czechia	Litter	Site 1	49.043	13.6183	1200	Early summer	2	July	2015	175.4	8.15	57
CLI2	LS2	Prilba, Bohemian forest, Czechia	Litter	Site 2	49.044	13.6171	1185	Early summer	2	July	2015	212.4	9.16	41
CLI3	LS3	Prilba, Bohemian forest, Czechia	Litter	Site 3	49.0431	13.6171	1195	Early summer	2	July	2015	186.6	7	54
CLI4	LS4	Prilba, Bohemian forest, Czechia	Litter	Site 4	49.0427	13.6162	1200	Early summer	2	July	2015	180.8	7.03	36
CLI5	LS5	Prilba, Bohemian forest, Czechia	Litter	Site 5	49.0448	13.618	1180	Early summer	2	July	2015	170	10.67	32
CLU1	LF1	Prilba, Bohemian forest, Czechia	Litter	Site 1	49.043	13.6183	1200	Late summer	22	September	2015	82.33	15.77	22
CLU2	LF2	Prilba, Bohemian forest, Czechia	Litter	Site 2	49.044	13.6171	1185	Late summer	22	September	2015	80.33	14.26	31
CLU3	LF3	Prilba, Bohemian forest, Czechia	Litter	Site 3	49.0431	13.6171	1195	Late summer	22	September	2015	76.6	18.5	22
CLU4	LF4	Prilba, Bohemian forest, Czechia	Litter	Site 4	49.0427	13.6162	1200	Late summer	22	September	2015	96	17.41	23
CLU5	LF5	Prilba, Bohemian forest, Czechia	Litter	Site 5	49.0448	13.618	1180	Late summer	22	September	2015	98.4	19.19	23
CRA1	KJ1	Prilba, Bohemian forest, Czechia	Roots	Site 1	49.043	13.6183	1200	Late winter	22	March	2016	NA	NA	25
CRA2	KJ2	Prilba, Bohemian forest, Czechia	Roots	Site 2	49.044	13.6171	1185	Late winter	22	March	2016	NA	NA	75
CRA3	KJ3	Prilba, Bohemian forest, Czechia	Roots	Site 3	49.0431	13.6171	1195	Late winter	22	March	2016	NA	NA	26
CRA4	KJ4	Prilba, Bohemian forest, Czechia	Roots	Site 4	49.0427	13.6162	1200	Late winter	22	March	2016	NA	NA	48
CRA5	KJ5	Prilba, Bohemian forest, Czechia	Roots	Site 5	49.0448	13.618	1180	Late winter	22	March	2016	NA	NA	37
CRE1	KW1	Prilba, Bohemian forest, Czechia	Roots	Site 1	49.043	13.6183	1200	Early winter	25	January	2016	NA	NA	135
CRE2	KW2	Prilba, Bohemian forest, Czechia	Roots	Site 2	49.044	13.6171	1185	Early winter	25	January	2016	NA	NA	75
CRE3	KW3	Prilba, Bohemian forest, Czechia	Roots	Site 3	49.0431	13.6171	1195	Early winter	25	January	2016	NA	NA	45
CRE4	KW4	Prilba, Bohemian forest, Czechia	Roots	Site 4	49.0427	13.6162	1200	Early winter	25	January	2016	NA	NA	28
CRE5	KW5	Prilba, Bohemian forest, Czechia	Roots	Site 5	49.0448	13.618	1180	Early winter	25	January	2016	NA	NA	39
CRI1	KS1	Prilba, Bohemian forest, Czechia	Roots	Site 1	49.043	13.6183	1200	Early summer	2	July	2015	NA	NA	37
CRI2	KS2	Prilba, Bohemian forest, Czechia	Roots	Site 2	49.044	13.6171	1185	Early summer	2	July	2015	NA	NA	23
CRI3	KS3	Prilba, Bohemian forest, Czechia	Roots	Site 3	49.0431	13.6171	1195	Early summer	2	July	2015	NA	NA	92
CRI4	KS4	Prilba, Bohemian forest, Czechia	Roots	Site 4	49.0427	13.6162	1200	Early summer	2	July	2015	NA	NA	42
CRI5	KS5	Prilba, Bohemian forest, Czechia	Roots	Site 5	49.0448	13.618	1180	Early summer	2	July	2015	NA	NA	54
CRU1	KF1	Prilba, Bohemian forest, Czechia	Roots	Site 1	49.043	13.6183	1200	Late summer	22	September	2015	NA	NA	27
CRU2	KF2	Prilba, Bohemian forest, Czechia	Roots	Site 2	49.044	13.6171	1185	Late summer	22	September	2015	NA	NA	41
CRU3	KF3	Prilba, Bohemian forest, Czechia	Roots	Site 3	49.0431	13.6171	1195	Late summer	22	September	2015	NA	NA	23
CRU4	KF4	Prilba, Bohemian forest, Czechia	Roots	Site 4	49.0427	13.6162	1200	Late summer	22	September	2015	NA	NA	19
CRU5	KF5	Prilba, Bohemian forest, Czechia	Roots	Site 5	49.0448	13.618	1180	Late summer	22	September	2015	NA	NA	19
CSA1	HJ1	Prilba, Bohemian forest, Czechia	Bulk soil	Site 1	49.043	13.6183	1200	Late winter	22	March	2016	26.6	4.65	137
CSA2	HJ2	Prilba, Bohemian forest, Czechia	Bulk soil	Site 2	49.044	13.6171	1185	Late winter	22	March	2016	10.4	5.19	140
CSA3	HJ3	Prilba, Bohemian forest, Czechia	Bulk soil	Site 3	49.0431	13.6171	1195	Late winter	22	March	2016	16	6.18	222
CSA4	HJ4	Prilba, Bohemian forest, Czechia	Bulk soil	Site 4	49.0427	13.6162	1200	Late winter	22	March	2016	19	5.19	244
CSA5	HJ5	Prilba, Bohemian forest, Czechia	Bulk soil	Site 5	49.0448	13.618	1180	Late winter	22	March	2016	19.2	4.99	201
CSE1	HW1	Prilba, Bohemian forest, Czechia	Bulk soil	Site 1	49.043	13.6183	1200	Early winter	25	January	2016	23.8	2.85	121
CSE2	HW2	Prilba, Bohemian forest, Czechia	Bulk soil	Site 2	49.044	13.6171	1185	Early winter	25	January	2016	26.6	4.16	93
CSE3	HW3	Prilba, Bohemian forest, Czechia	Bulk soil	Site 3	49.0431	13.6171	1195	Early winter	25	January	2016	25.4	3.11	124
CSE4	HW4	Prilba, Bohemian forest, Czechia	Bulk soil	Site 4	49.0427	13.6162	1200	Early winter	25	January	2016	28.4	5.19	100
CSE5	HW5	Prilba, Bohemian forest, Czechia	Bulk soil	Site 5	49.0448	13.618	1180	Early winter	25	January	2016	22	5.17	146
CSI1	HS1	Prilba, Bohemian forest, Czechia	Bulk soil	Site 1	49.043	13.6183	1200	Early summer	2	July	2015	25.2	9.41	124
CSI2	HS2	Prilba, Bohemian forest, Czechia	Bulk soil	Site 2	49.044	13.6171	1185	Early summer	2	July	2015	34	13.89	110
CSI3	HS3	Prilba, Bohemian forest, Czechia	Bulk soil	Site 3	49.0431	13.6171	1195	Early summer	2	July	2015	25.8	7.36	107
CSI4	HS4	Prilba, Bohemian forest, Czechia	Bulk soil	Site 4	49.0427	13.6162	1200	Early summer	2	July	2015	23.8	5.93	110
CSI5	HS5	Prilba, Bohemian forest, Czechia	Bulk soil	Site 5	49.0448	13.618	1180	Early summer	2	July	2015	31.2	12.72	112
CSU1	HF1	Prilba, Bohemian forest, Czechia	Bulk soil	Site 1	49.043	13.6183	1200	Late summer	22	September	2015	31.8	9.34	106
CSU2	HF2	Prilba, Bohemian forest, Czechia	Bulk soil	Site 2	49.044	13.6171	1185	Late summer	22	September	2015	24	6.31	83
CSU3	HF3	Prilba, Bohemian forest, Czechia	Bulk soil	Site 3	49.0431	13.6171	1195	Late summer	22	September	2015	18	7.32	123
CSU4	HF4	Prilba, Bohemian forest, Czechia	Bulk soil	Site 4	49.0427	13.6162	1200	Late summer	22	September	2015	8.4	5.19	110
CSU5	HF5	Prilba, Bohemian forest, Czechia	Bulk soil	Site 5	49.0448	13.618	1180	Late summer	22	September	2015	30.4	6.85	130
CZA1	RJ1	Prilba, Bohemian forest, Czechia	Rhizosphere soil	Site 1	49.043	13.6183	1200	Late winter	22	March	2016	52.2	5.29	69
CZA2	RJ2	Prilba, Bohemian forest, Czechia	Rhizosphere soil	Site 2	49.044	13.6171	1185	Late winter	22	March	2016	NA	NA	108
CZA3	RJ3	Prilba, Bohemian forest, Czechia	Rhizosphere soil	Site 3	49.0431	13.6171	1195	Late winter	22	March	2016	NA	NA	142
CZA4	RJ4	Prilba, Bohemian forest, Czechia	Rhizosphere soil	Site 4	49.0427	13.6162	1200	Late winter	22	March	2016	47	5.93	73
CZA5	RJ5	Prilba, Bohemian forest, Czechia	Rhizosphere soil	Site 5	49.0448	13.618	1180	Late winter	22	March	2016	30.4	6.16	120
CZE1	RW1	Prilba, Bohemian forest, Czechia	Rhizosphere soil	Site 1	49.043	13.6183	1200	Early winter	25	January	2016	44.4	4.13	63
CZE2	RW2	Prilba, Bohemian forest, Czechia	Rhizosphere soil	Site 2	49.044	13.6171	1185	Early winter	25	January	2016	40.2	4.37	69
CZE3	RW3	Prilba, Bohemian forest, Czechia	Rhizosphere soil	Site 3	49.0431	13.6171	1195	Early winter	25	January	2016	NA	NA	86
CZE4	RW4	Prilba, Bohemian forest, Czechia	Rhizosphere soil	Site 4	49.0427	13.6162	1200	Early winter	25	January	2016	39.6	4.62	75
CZE5	RW5	Prilba, Bohemian forest, Czechia	Rhizosphere soil	Site 5	49.0448	13.618	1180	Early winter	25	January	2016	20.4	2.8	120
CZI1	RS1	Prilba, Bohemian forest, Czechia	Rhizosphere soil	Site 1	49.043	13.6183	1200	Early summer	2	July	2015	45	9.15	64
CZI2	RS2	Prilba, Bohemian forest, Czechia	Rhizosphere soil	Site 2	49.044	13.6171	1185	Early summer	2	July	2015	54.6	8.93	71
CZI3	RS3	Prilba, Bohemian forest, Czechia	Rhizosphere soil	Site 3	49.0431	13.6171	1195	Early summer	2	July	2015	24.2	10.26	85
CZI4	RS4	Prilba, Bohemian forest, Czechia	Rhizosphere soil	Site 4	49.0427	13.6162	1200	Early summer	2	July	2015	33.33	11.13	44
CZI5	RS5	Prilba, Bohemian forest, Czechia	Rhizosphere soil	Site 5	49.0448	13.618	1180	Early summer	2	July	2015	42.4	7.5	78
CZU1	RF1	Prilba, Bohemian forest, Czechia	Rhizosphere soil	Site 1	49.043	13.6183	1200	Late summer	22	September	2015	43.4	8.11	51
CZU2	RF2	Prilba, Bohemian forest, Czechia	Rhizosphere soil	Site 2	49.044	13.6171	1185	Late summer	22	September	2015	64.4	7.16	48
CZU3	RF3	Prilba, Bohemian forest, Czechia	Rhizosphere soil	Site 3	49.0431	13.6171	1195	Late summer	22	September	2015	36	8.82	72
CZU4	RF4	Prilba, Bohemian forest, Czechia	Rhizosphere soil	Site 4	49.0427	13.6162	1200	Late summer	22	September	2015	33.6	5.92	81
CZU5	RF5	Prilba, Bohemian forest, Czechia	Rhizosphere soil	Site 5	49.0448	13.618	1180	Late summer	22	September	2015	38.4	8.33	77
NLA1		Maridalen, Norway	Litter	Site 1	59.998	10.7896	174.7	Early Winter	5	December	2017	200.33	15.51	12
NLA2		Maridalen, Norway	Litter	Site 2	59.9983	10.7895	173.3	Early Winter	5	December	2017	180.91	11.42	7
NLA4		Maridalen, Norway	Litter	Site 4	59.9992	10.7901	179.2	Early Winter	5	December	2017	115.91	10.33	16
NLA5		Maridalen, Norway	Litter	Site 5	59.9989	10.7903	177.8	Early Winter	6	December	2017	161.39	12.83	15
NLA6		Maridalen, Norway	Litter	Site 6	59.9971	10.7902	172.4	Early Winter	6	December	2017	177.33	14.87	14
NLE1		Maridalen, Norway	Litter	Site 1	59.998	10.7896	174.7	Late Summer	14	September	2017	286.41	12.32	12
NLE2		Maridalen, Norway	Litter	Site 2	59.9983	10.7895	173.3	Late Summer	14	September	2017	218.69	11.02	19
NLE4		Maridalen, Norway	Litter	Site 4	59.9992	10.7901	179.2	Late Summer	15	September	2017	255.81	10.75	15
NLE5		Maridalen, Norway	Litter	Site 5	59.9989	10.7903	177.8	Late Summer	15	September	2017	223.84	13.28	25
NLE6		Maridalen, Norway	Litter	Site 6	59.9971	10.7902	172.4	Late Summer	15	September	2017	278.43	14.57	17
NLI1		Maridalen, Norway	Litter	Site 1	59.998	10.7896	174.7	Late Winter	6	April	2017	315.2	9.31	14
NLI2		Maridalen, Norway	Litter	Site 2	59.9983	10.7895	173.3	Late Winter	6	April	2017	189.26	10.16	13
NLI4		Maridalen, Norway	Litter	Site 4	59.9992	10.7901	179.2	Late Winter	7	April	2017	271.48	10.32	16
NLI5		Maridalen, Norway	Litter	Site 5	59.9989	10.7903	177.8	Late Winter	7	April	2017	210.68	NA	21
NLI6		Maridalen, Norway	Litter	Site 6	59.9971	10.7902	172.4	Late Winter	7	April	2017	265.15	17.81	17
NLU1		Maridalen, Norway	Litter	Site 1	59.998	10.7896	174.7	Early Summer	20	June	2017	269.51	18.5	15
NLU2		Maridalen, Norway	Litter	Site 2	59.9983	10.7895	173.3	Early Summer	20	June	2017	233.45	16.39	16
NLU4		Maridalen, Norway	Litter	Site 4	59.9992	10.7901	179.2	Early Summer	21	June	2017	255.93	27.96	12
NLU5		Maridalen, Norway	Litter	Site 5	59.9989	10.7903	177.8	Early Summer	21	June	2017	144.63	13.06	60
NLU6		Maridalen, Norway	Litter	Site 6	59.9971	10.7902	172.4	Early Summer	21	June	2017	201.67	15.98	24
NRA1		Maridalen, Norway	Roots	Site 1	59.998	10.7896	174.7	Early Winter	5	December	2017	NA	NA	27
NRA2		Maridalen, Norway	Roots	Site 2	59.9983	10.7895	173.3	Early Winter	5	December	2017	NA	NA	34
NRA4		Maridalen, Norway	Roots	Site 4	59.9992	10.7901	179.2	Early Winter	5	December	2017	NA	NA	39
NRA5		Maridalen, Norway	Roots	Site 5	59.9989	10.7903	177.8	Early Winter	6	December	2017	NA	NA	28
NRA6		Maridalen, Norway	Roots	Site 6	59.9971	10.7902	172.4	Early Winter	6	December	2017	NA	NA	11
NRE1		Maridalen, Norway	Roots	Site 1	59.998	10.7896	174.7	Late Summer	14	September	2017	NA	NA	37
NRE2		Maridalen, Norway	Roots	Site 2	59.9983	10.7895	173.3	Late Summer	14	September	2017	NA	NA	23
NRE4		Maridalen, Norway	Roots	Site 4	59.9992	10.7901	179.2	Late Summer	15	September	2017	NA	NA	8
NRE5		Maridalen, Norway	Roots	Site 5	59.9989	10.7903	177.8	Late Summer	15	September	2017	NA	NA	40
NRE6		Maridalen, Norway	Roots	Site 6	59.9971	10.7902	172.4	Late Summer	15	September	2017	NA	NA	20
NRI1		Maridalen, Norway	Roots	Site 1	59.998	10.7896	174.7	Late Winter	6	April	2017	NA	NA	16
NRI2		Maridalen, Norway	Roots	Site 2	59.9983	10.7895	173.3	Late Winter	6	April	2017	NA	NA	11
NRI4		Maridalen, Norway	Roots	Site 4	59.9992	10.7901	179.2	Late Winter	7	April	2017	NA	NA	20
NRI5		Maridalen, Norway	Roots	Site 5	59.9989	10.7903	177.8	Late Winter	7	April	2017	NA	NA	25
NRI6		Maridalen, Norway	Roots	Site 6	59.9971	10.7902	172.4	Late Winter	7	April	2017	NA	NA	39
NRU1		Maridalen, Norway	Roots	Site 1	59.998	10.7896	174.7	Early Summer	20	June	2017	NA	NA	17
NRU2		Maridalen, Norway	Roots	Site 2	59.9983	10.7895	173.3	Early Summer	20	June	2017	NA	NA	19
NRU4		Maridalen, Norway	Roots	Site 4	59.9992	10.7901	179.2	Early Summer	21	June	2017	NA	NA	61
NRU5		Maridalen, Norway	Roots	Site 5	59.9989	10.7903	177.8	Early Summer	21	June	2017	NA	NA	43
NRU6		Maridalen, Norway	Roots	Site 6	59.9971	10.7902	172.4	Early Summer	21	June	2017	NA	NA	56
NSA1		Maridalen, Norway	Bulk soil	Site 1	59.998	10.7896	174.7	Early Winter	5	December	2017	78.13	9.15	52
NSA2		Maridalen, Norway	Bulk soil	Site 2	59.9983	10.7895	173.3	Early Winter	5	December	2017	57.57	10.99	65
NSA4		Maridalen, Norway	Bulk soil	Site 4	59.9992	10.7901	179.2	Early Winter	5	December	2017	73.59	8.45	42
NSA5		Maridalen, Norway	Bulk soil	Site 5	59.9989	10.7903	177.8	Early Winter	6	December	2017	53.47	11.56	43
NSA6		Maridalen, Norway	Bulk soil	Site 6	59.9971	10.7902	172.4	Early Winter	6	December	2017	77.11	8.48	51
NSE1		Maridalen, Norway	Bulk soil	Site 1	59.998	10.7896	174.7	Late Summer	14	September	2017	120.24	10.12	48
NSE2		Maridalen, Norway	Bulk soil	Site 2	59.9983	10.7895	173.3	Late Summer	14	September	2017	97.39	11.29	33
NSE4		Maridalen, Norway	Bulk soil	Site 4	59.9992	10.7901	179.2	Late Summer	15	September	2017	81.64	12.74	78
NSE5		Maridalen, Norway	Bulk soil	Site 5	59.9989	10.7903	177.8	Late Summer	15	September	2017	50	9.75	60
NSE6		Maridalen, Norway	Bulk soil	Site 6	59.9971	10.7902	172.4	Late Summer	15	September	2017	68.45	10.6	76
NSI1		Maridalen, Norway	Bulk soil	Site 1	59.998	10.7896	174.7	Late Winter	6	April	2017	86.73	6.48	35
NSI2		Maridalen, Norway	Bulk soil	Site 2	59.9983	10.7895	173.3	Late Winter	6	April	2017	114.83	8.83	24
NSI4		Maridalen, Norway	Bulk soil	Site 4	59.9992	10.7901	179.2	Late Winter	7	April	2017	NA	NA	40
NSI5		Maridalen, Norway	Bulk soil	Site 5	59.9989	10.7903	177.8	Late Winter	7	April	2017	131.45	7.93	48
NSI6		Maridalen, Norway	Bulk soil	Site 6	59.9971	10.7902	172.4	Late Winter	7	April	2017	91.22	9.99	61
NSU1		Maridalen, Norway	Bulk soil	Site 1	59.998	10.7896	174.7	Early Summer	20	June	2017	95.16	16.71	90
NSU2		Maridalen, Norway	Bulk soil	Site 2	59.9983	10.7895	173.3	Early Summer	20	June	2017	110.44	15.29	60
NSU4		Maridalen, Norway	Bulk soil	Site 4	59.9992	10.7901	179.2	Early Summer	21	June	2017	107.07	12.47	73
NSU5		Maridalen, Norway	Bulk soil	Site 5	59.9989	10.7903	177.8	Early Summer	21	June	2017	26.15	18.44	142
NSU6		Maridalen, Norway	Bulk soil	Site 6	59.9971	10.7902	172.4	Early Summer	21	June	2017	75.5	9.31	52
NZA1		Maridalen, Norway	Rhizosphere	Site 1	59.998	10.7896	174.7	Early Winter	5	December	2017	123.96	16.36	34
NZA2		Maridalen, Norway	Rhizosphere	Site 2	59.9983	10.7895	173.3	Early Winter	5	December	2017	139.23	17.15	4
NZA4		Maridalen, Norway	Rhizosphere	Site 4	59.9992	10.7901	179.2	Early Winter	5	December	2017	188.87	NA	26
NZA5		Maridalen, Norway	Rhizosphere	Site 5	59.9989	10.7903	177.8	Early Winter	6	December	2017	120.39	NA	NA
NZA6		Maridalen, Norway	Rhizosphere	Site 6	59.9971	10.7902	172.4	Early Winter	6	December	2017	104.66	17.97	NA
NZE1		Maridalen, Norway	Rhizosphere	Site 1	59.998	10.7896	174.7	Late Summer	14	September	2017	121.96	15.43	42
NZE2		Maridalen, Norway	Rhizosphere	Site 2	59.9983	10.7895	173.3	Late Summer	14	September	2017	115.6	13.66	19
NZE4		Maridalen, Norway	Rhizosphere	Site 4	59.9992	10.7901	179.2	Late Summer	15	September	2017	NA	NA	47
NZE5		Maridalen, Norway	Rhizosphere	Site 5	59.9989	10.7903	177.8	Late Summer	15	September	2017	68.59	16.33	52
NZE6		Maridalen, Norway	Rhizosphere	Site 6	59.9971	10.7902	172.4	Late Summer	15	September	2017	103.78	17	267
NZI1		Maridalen, Norway	Rhizosphere	Site 1	59.998	10.7896	174.7	Late Winter	6	April	2017	80.2	11.26	53
NZI2		Maridalen, Norway	Rhizosphere	Site 2	59.9983	10.7895	173.3	Late Winter	6	April	2017	143.94	10.94	29
NZI4		Maridalen, Norway	Rhizosphere	Site 4	59.9992	10.7901	179.2	Late Winter	7	April	2017	161.2	16.12	52
NZI5		Maridalen, Norway	Rhizosphere	Site 5	59.9989	10.7903	177.8	Late Winter	7	April	2017	42.97	12.55	86
NZI6		Maridalen, Norway	Rhizosphere	Site 6	59.9971	10.7902	172.4	Late Winter	7	April	2017	102.01	11.15	43
NZU1		Maridalen, Norway	Rhizosphere	Site 1	59.998	10.7896	174.7	Early Summer	20	June	2017	170.63	22.35	64
NZU2		Maridalen, Norway	Rhizosphere	Site 2	59.9983	10.7895	173.3	Early Summer	20	June	2017	NA	NA	55
NZU4		Maridalen, Norway	Rhizosphere	Site 4	59.9992	10.7901	179.2	Early Summer	21	June	2017	157.65	19.82	37
NZU5		Maridalen, Norway	Rhizosphere	Site 5	59.9989	10.7903	177.8	Early Summer	21	June	2017	45.87	17.35	94
NZU6		Maridalen, Norway	Rhizosphere	Site 6	59.9971	10.7902	172.4	Early Summer	21	June	2017	NA	NA	31
