# Supplementary material for: Seasonality of composition, genomic potential and activity of coniferous forest soil microbiomes
Source: Sci Data. 2026 Apr 23;13:944. doi: 10.1038/s41597-026-07163-w (PMC13315874; doi:10.1038/s41597-026-07163-w)
Supplement: Supplementary file 3 — Table S3 [file 41597_2026_7163_MOESM3_ESM.xlsx]

## Sheet: Sheet1
Supplementary table 3. List of common microbial contaminants present in the reference data of the BBTools package when filtering with removemicrobes=t
Find complete sequence data at: https://portal.nersc.gov/dna/microbial/assembly/bushnell/RQCFilterData.tar and locate fusedERPBBmasked2.fa.gz
Bushnell, 2014; https://jgi.doe.gov/data-and-tools/bbtools
NCBI Taxonomy ID	NCBI Genome accession	organism_strain
10710	NC_001416.1	Bacteriophage lambda, complete genome
305	CP014702.1	Ralstonia solanacearum strain KACC 10722
1280	CP013959.1	Staphylococcus aureus strain V605
511145	NC_000913.3	Escherichia coli str. K-12 substr. MG1655
190485	NC_003902.1	Xanthomonas campestris pv. campestris str. ATCC 33913
267608	NC_003295.1	Ralstonia solanacearum GMI1000
216595	NC_012660.1	Pseudomonas fluorescens SBW25
272558	NC_002570.2	Bacillus halodurans C-125
176279	NC_002976.3	Staphylococcus epidermidis RP62A
205922	NC_007492.2	Pseudomonas fluorescens Pf0-1
232721	NC_008782.1	Acidovorax sp. JS42
398578	NC_010002.1	Delftia acidovorans SPH-1
391008	NC_011071.1	Stenotrophomonas maltophilia R551-3
62928	NC_008702.1	Azoarcus sp. BH72
522373	NC_010943.1	Stenotrophomonas maltophilia K279a, strain K279a
688245	NC_013446.2	Comamonas testosteroni CNB-2
757424	NC_014323.1	Herbaspirillum seropedicae SmR1
742013	NC_015563.1	Delftia sp. Cs1-4
1114970	NC_016830.1	Pseudomonas fluorescens F113
1144306	NZ_AJVM01000001.1	Rhizobium sp. AP16
358220	NC_018708.1	Acidovorax sp. KKS102
745310	NC_020561.1	Sphingomonas sp. MM-1
1265504	NZ_KB906253.1	Curvibacter lanceolatus ATCC 14669
1217690	NZ_KB976985.1	Acinetobacter calcoaceticus ANC 3811
983594	NZ_KI421535.1	Burkholderia cepacia ATCC 25416
348824	NZ_HG916852.1	Rhizobium sp. LPU83
1495331	NZ_CP007638.1	Pseudomonas sp. WCS374
1333852	NZ_CP008788.1	Klebsiella oxytoca KONIH1
68895	NZ_CP010536.1	Cupriavidus basilensis strain 4G11
80878	NZ_JXYQ01000001.1	Acidovorax temperans strain KY4
1267562	NZ_CP010516.1	Cupriavidus gilardii CR3
1242245	NZ_CP010350.1	Acinetobacter johnsonii XBB1
470	NZ_CP014540.1	Acinetobacter baumannii strain XH857
1125630	NC_016845.1	Klebsiella pneumoniae subsp. pneumoniae HS11286
300267	NC_007606.1	Shigella dysenteriae Sd197
198214	NC_004337.2	Shigella flexneri 2a str. 301
