# Supplementary material for: Seasonality of composition, genomic potential and activity of coniferous forest soil microbiomes
Source: Sci Data. 2026 Apr 23;13:944. doi: 10.1038/s41597-026-07163-w (PMC13315874; doi:10.1038/s41597-026-07163-w)
Supplement: Supplementary file 4 — Table S4 [file 41597_2026_7163_MOESM4_ESM.xlsx]

## Sheet: SRA_IMG Accessions
Table S4. Complete sample metadata with accession numbers for amplicon and shotgun sequencing raw data, and corresponding JGI IMG/MER portal accessions.
												Amplicon sequencing				Shotgun sequencing
Sample name	Sample ID2	Location	Compartment	Site	Latitude	Longitude	Altitude (m)	Season	Day sampled	Date sampled	Year Sampled	ITS2	16S rRNA	Universal 18S rRNA	Protist 18S rRNA	Metagenome	Metagenome SRP Link	Metatranscriptome	Metatranscriptome NCBI SRP link	Metagenome IMG Sample code	Metatranscriptome IMG Code
CLA1	LJ1	Prilba, Czech Republic	Litter	Site 1	49.043	13.6183	1200	Late winter	22	March	2016	SRR27944077	SRR27951684	SRR33482036	SRR16632698	SRR32649339	https://identifiers.org/ncbi/insdc.sra:SRP569563	SRR8420477	https://identifiers.org/ncbi/insdc.sra:SRP140074		3300031868
CLA2	LJ2	Prilba, Czech Republic	Litter	Site 2	49.044	13.6171	1185	Late winter	22	March	2016	SRR27944076	SRR27951685	SRR33482035	SRR16632695	SRR32649338	https://identifiers.org/ncbi/insdc.sra:SRP569563	SRR7004433	https://identifiers.org/ncbi/insdc.sra:SRP140078		3300019180
CLA3	LJ3	Prilba, Czech Republic	Litter	Site 3	49.0431	13.6171	1195	Late winter	22	March	2016	SRR27944075	SRR27951686	SRR33482034	SRR16632596	SRR32649337	https://identifiers.org/ncbi/insdc.sra:SRP569563	SRR8420476	https://identifiers.org/ncbi/insdc.sra:SRP140082		3300031891
CLA4	LJ4	Prilba, Czech Republic	Litter	Site 4	49.0427	13.6162	1200	Late winter	22	March	2016	SRR27944074	SRR27951687	SRR33482033	SRR16632595	SRR32649336	https://identifiers.org/ncbi/insdc.sra:SRP569563	SRR7589937	https://identifiers.org/ncbi/insdc.sra:SRP155130		3300023678
CLA5	LJ5	Prilba, Czech Republic	Litter	Site 5	49.0448	13.618	1180	Late winter	22	March	2016	SRR27944073	SRR27951688	SRR33482032	SRR16632696	SRR32649335	https://identifiers.org/ncbi/insdc.sra:SRP569563	SRR8435736	https://identifiers.org/ncbi/insdc.sra:SRP155133		3300031809
CLE1	LW1	Prilba, Czech Republic	Litter	Site 1	49.043	13.6183	1200	Early winter	25	January	2016	SRR27944082	SRR27951704	SRR33482041	SRR16632702	SRR32649396	https://identifiers.org/ncbi/insdc.sra:SRP569563	SRR8420458	https://identifiers.org/ncbi/insdc.sra:SRP140075		3300031955
CLE2	LW2	Prilba, Czech Republic	Litter	Site 2	49.044	13.6171	1185	Early winter	25	January	2016	SRR27944081	SRR27951705	SRR33482040	SRR16632705	SRR32649395	https://identifiers.org/ncbi/insdc.sra:SRP569563	SRR8420454	https://identifiers.org/ncbi/insdc.sra:SRP140076		3300031871
CLE3	LW3	Prilba, Czech Republic	Litter	Site 3	49.0431	13.6171	1195	Early winter	25	January	2016	SRR27944080	SRR27951681	SRR33482039	SRR16632701	SRR32649342	https://identifiers.org/ncbi/insdc.sra:SRP569563	SRR8420457	https://identifiers.org/ncbi/insdc.sra:SRP140077		3300031808
CLE4	LW4	Prilba, Czech Republic	Litter	Site 4	49.0427	13.6162	1200	Early winter	25	January	2016	SRR27944079	SRR27951682	SRR33482038	SRR16632700	SRR32649341	https://identifiers.org/ncbi/insdc.sra:SRP569563	SRR9006447	https://identifiers.org/ncbi/insdc.sra:SRP194747		3300032027
CLE5	LW5	Prilba, Czech Republic	Litter	Site 5	49.0448	13.618	1180	Early winter	25	January	2016	SRR27944078	SRR27951683	SRR33482037	SRR16632699	SRR32649340	https://identifiers.org/ncbi/insdc.sra:SRP569563	SRR8435739	https://identifiers.org/ncbi/insdc.sra:SRP155131		3300031874
CLI1	LS1	Prilba, Czech Republic	Litter	Site 1	49.043	13.6183	1200	Early summer	2	July	2015	SRR27944088	SRR27951708	SRR33482047	SRR16632709	SRR32649402	https://identifiers.org/ncbi/insdc.sra:SRP569563	SRR8405201	https://identifiers.org/ncbi/insdc.sra:SRP140060		3300031870
CLI2	LS2	Prilba, Czech Republic	Litter	Site 2	49.044	13.6171	1185	Early summer	2	July	2015	SRR27944087	SRR27951707	SRR33482046	SRR16632708	SRR32649401	https://identifiers.org/ncbi/insdc.sra:SRP569563	SRR8405205	https://identifiers.org/ncbi/insdc.sra:SRP140059		3300031869
CLI3	LS3	Prilba, Czech Republic	Litter	Site 3	49.0431	13.6171	1195	Early summer	2	July	2015	SRR27944086	SRR27951706	SRR33482045	SRR16632707	SRR32649400	https://identifiers.org/ncbi/insdc.sra:SRP569563	SRR8406488	https://identifiers.org/ncbi/insdc.sra:SRP140071		3300031826
CLI4	LS4	Prilba, Czech Republic	Litter	Site 4	49.0427	13.6162	1200	Early summer	2	July	2015	SRR27944085	SRR27951701	SRR33482044	SRR16632706	SRR32649399	https://identifiers.org/ncbi/insdc.sra:SRP569563	SRR9006446	https://identifiers.org/ncbi/insdc.sra:SRP194746		3300031827
CLI5	LS5	Prilba, Czech Republic	Litter	Site 5	49.0448	13.618	1180	Early summer	2	July	2015	SRR27944084	SRR27951702	SRR33482043	SRR16632704	SRR32649398	https://identifiers.org/ncbi/insdc.sra:SRP569563	SRR7589921	https://identifiers.org/ncbi/insdc.sra:SRP155126		3300023675
CLU1	LF1	Prilba, Czech Republic	Litter	Site 1	49.043	13.6183	1200	Late summer	22	September	2015	SRR27944093	SRR27951713	SRR33482052	SRR16632714	SRR7591079	https://identifiers.org/ncbi/insdc.sra:SRP155177	SRR8420455	https://identifiers.org/ncbi/insdc.sra:SRP140072	3300024176	3300031956
CLU2	LF2	Prilba, Czech Republic	Litter	Site 2	49.044	13.6171	1185	Late summer	22	September	2015	SRR27944092	SRR27951712	SRR33482051	SRR16632712	SRR7591225	https://identifiers.org/ncbi/insdc.sra:SRP155188	SRR8420456	https://identifiers.org/ncbi/insdc.sra:SRP140070	3300022728	3300031872
CLU3	LF3	Prilba, Czech Republic	Litter	Site 3	49.0431	13.6171	1195	Late summer	22	September	2015	SRR27944091	SRR27951711	SRR33482050	SRR16632711	SRR7591226	https://identifiers.org/ncbi/insdc.sra:SRP155189	SRR8420452	https://identifiers.org/ncbi/insdc.sra:SRP140073	3300022727	3300031791
CLU4	LF4	Prilba, Czech Republic	Litter	Site 4	49.0427	13.6162	1200	Late summer	22	September	2015	SRR27944090	SRR27951710	SRR33482049	SRR16632710	SRR7591227	https://identifiers.org/ncbi/insdc.sra:SRP155190	SRR7589922	https://identifiers.org/ncbi/insdc.sra:SRP155127	3300023012	3300023673
CLU5	LF5	Prilba, Czech Republic	Litter	Site 5	49.0448	13.618	1180	Late summer	22	September	2015	SRR27944089	SRR27951709	SRR33482048	SRR16632713	SRR7591306	https://identifiers.org/ncbi/insdc.sra:SRP155195	SRR8435738	https://identifiers.org/ncbi/insdc.sra:SRP155129	3300024220	3300031817
CRA1	KJ1	Prilba, Czech Republic	Roots	Site 1	49.043	13.6183	1200	Late winter	22	March	2016	SRR27944099	SRR27951719	SRR33481900	SRR16632665	SRR32649359	https://identifiers.org/ncbi/insdc.sra:SRP569563	SRR8435714	https://identifiers.org/ncbi/insdc.sra:SRP155117		3300031810
CRA2	KJ2	Prilba, Czech Republic	Roots	Site 2	49.044	13.6171	1185	Late winter	22	March	2016	SRR27944098	SRR27951718	SRR33481899	SRR16632664	SRR32649358	https://identifiers.org/ncbi/insdc.sra:SRP569563	SRR8435740	https://identifiers.org/ncbi/insdc.sra:SRP155118		3300031815
CRA3	KJ3	Prilba, Czech Republic	Roots	Site 3	49.0431	13.6171	1195	Late winter	22	March	2016	SRR27944097	SRR27951717	SRR33481898	SRR16632663	SRR32649357	https://identifiers.org/ncbi/insdc.sra:SRP569563	SRR7589739	https://identifiers.org/ncbi/insdc.sra:SRP155119		3300023559
CRA4	KJ4	Prilba, Czech Republic	Roots	Site 4	49.0427	13.6162	1200	Late winter	22	March	2016	SRR27944096	SRR27951716	SRR33481897	SRR16632662	SRR32649356	https://identifiers.org/ncbi/insdc.sra:SRP569563	SRR7589758	https://identifiers.org/ncbi/insdc.sra:SRP155122		3300023563
CRA5	KJ5	Prilba, Czech Republic	Roots	Site 5	49.0448	13.618	1180	Late winter	22	March	2016	SRR27944095	SRR27951715	SRR33481896	SRR16632660	SRR32649355	https://identifiers.org/ncbi/insdc.sra:SRP569563	SRR7589759	https://identifiers.org/ncbi/insdc.sra:SRP155121		3300023666
CRE1	KW1	Prilba, Czech Republic	Roots	Site 1	49.043	13.6183	1200	Early winter	25	January	2016	SRR27944104	SRR27951724	SRR33481905	SRR16632670	SRR32649370	https://identifiers.org/ncbi/insdc.sra:SRP569563	SRR7589709	https://identifiers.org/ncbi/insdc.sra:SRP155111		3300023688
CRE2	KW2	Prilba, Czech Republic	Roots	Site 2	49.044	13.6171	1185	Early winter	25	January	2016	SRR27944103	SRR27951723	SRR33481904	SRR16632668	SRR32649369	https://identifiers.org/ncbi/insdc.sra:SRP569563	SRR7589595	https://identifiers.org/ncbi/insdc.sra:SRP155110		3300023684
CRE3	KW3	Prilba, Czech Republic	Roots	Site 3	49.0431	13.6171	1195	Early winter	25	January	2016	SRR27944102	SRR27951722	SRR33481903	SRR16632667	SRR32649368	https://identifiers.org/ncbi/insdc.sra:SRP569563	SRR7589722	https://identifiers.org/ncbi/insdc.sra:SRP155113		3300023553
CRE4	KW4	Prilba, Czech Republic	Roots	Site 4	49.0427	13.6162	1200	Early winter	25	January	2016	SRR27944101	SRR27951721	SRR33481902	SRR16632666	SRR32649367	https://identifiers.org/ncbi/insdc.sra:SRP569563	SRR7589723	https://identifiers.org/ncbi/insdc.sra:SRP155114		3300023668
CRE5	KW5	Prilba, Czech Republic	Roots	Site 5	49.0448	13.618	1180	Early winter	25	January	2016	SRR27944100	SRR27951720	SRR33481901	SRR16632669	SRR32649366	https://identifiers.org/ncbi/insdc.sra:SRP569563	SRR7589724	https://identifiers.org/ncbi/insdc.sra:SRP155115		3300023558
CRI1	KS1	Prilba, Czech Republic	Roots	Site 1	49.043	13.6183	1200	Early summer	2	July	2015	SRR27944061	SRR27951700	SRR33481911	SRR16632598	SRR32649364	https://identifiers.org/ncbi/insdc.sra:SRP569563	SRR7589492	https://identifiers.org/ncbi/insdc.sra:SRP155092		3300023690
CRI2	KS2	Prilba, Czech Republic	Roots	Site 2	49.044	13.6171	1185	Early summer	2	July	2015	SRR27944050	SRR27951673	SRR33481910	SRR16632597	SRR32649363	https://identifiers.org/ncbi/insdc.sra:SRP569563	SRR8435586	https://identifiers.org/ncbi/insdc.sra:SRP155094		3300031816
CRI3	KS3	Prilba, Czech Republic	Roots	Site 3	49.0431	13.6171	1195	Early summer	2	July	2015	SRR27944039	SRR27951662	SRR33481909	SRR16632600	SRR32649362	https://identifiers.org/ncbi/insdc.sra:SRP569563	SRR7589496	https://identifiers.org/ncbi/insdc.sra:SRP155096		3300023560
CRI4	KS4	Prilba, Czech Republic	Roots	Site 4	49.0427	13.6162	1200	Early summer	2	July	2015	SRR27944028	SRR27951651	SRR33481908	SRR16632673	SRR32649361	https://identifiers.org/ncbi/insdc.sra:SRP569563	SRR7589533	https://identifiers.org/ncbi/insdc.sra:SRP155101		3300023564
CRI5	KS5	Prilba, Czech Republic	Roots	Site 5	49.0448	13.618	1180	Early summer	2	July	2015	SRR27944027	SRR27951650	SRR33481907	SRR16632672	SRR32649360	https://identifiers.org/ncbi/insdc.sra:SRP569563	SRR7589532	https://identifiers.org/ncbi/insdc.sra:SRP155100		3300023562
CRU1	KF1	Prilba, Czech Republic	Roots	Site 1	49.043	13.6183	1200	Late summer	22	September	2015	SRR27944106	SRR27951726	SRR33481972	SRR16632604	SRR8392563	https://identifiers.org/ncbi/insdc.sra:SRP175151	SRR7589531	https://identifiers.org/ncbi/insdc.sra:SRP155099	3300028019	3300023689
CRU2	KF2	Prilba, Czech Republic	Roots	Site 2	49.044	13.6171	1185	Late summer	22	September	2015	SRR27944105	SRR27951725	SRR33481915	SRR16632603	SRR7591572	https://identifiers.org/ncbi/insdc.sra:SRP155212	SRR7589534	https://identifiers.org/ncbi/insdc.sra:SRP155102	3300022729	3300023561
CRU3	KF3	Prilba, Czech Republic	Roots	Site 3	49.0431	13.6171	1195	Late summer	22	September	2015	SRR27944094	SRR27951714	SRR33481914	SRR16632602	SRR7591571	https://identifiers.org/ncbi/insdc.sra:SRP155211	SRR8435702	https://identifiers.org/ncbi/insdc.sra:SRP155103	3300023017	3300031828
CRU4	KF4	Prilba, Czech Republic	Roots	Site 4	49.0427	13.6162	1200	Late summer	22	September	2015	SRR27944083	SRR27951703	SRR33481913	SRR16632601	SRR7591620	https://identifiers.org/ncbi/insdc.sra:SRP155213	SRR7589570	https://identifiers.org/ncbi/insdc.sra:SRP155108	3300023224	3300023686
CRU5	KF5	Prilba, Czech Republic	Roots	Site 5	49.0448	13.618	1180	Late summer	22	September	2015	SRR27944072	SRR27951689	SRR33481912	SRR16632599	SRR7591928	https://identifiers.org/ncbi/insdc.sra:SRP155223	SRR7589569	https://identifiers.org/ncbi/insdc.sra:SRP155107	3300024123	3300023557
CSA1	HJ1	Prilba, Czech Republic	Bulk soil	Site 1	49.043	13.6183	1200	Late winter	22	March	2016	SRR27944055	SRR27951678	SRR33482014	SRR16632697	SRR32649390	https://identifiers.org/ncbi/insdc.sra:SRP569563	SRR7004604	https://identifiers.org/ncbi/insdc.sra:SRP140090		3300019165
CSA2	HJ2	Prilba, Czech Republic	Bulk soil	Site 2	49.044	13.6171	1185	Late winter	22	March	2016	SRR27944054	SRR27951677	SRR33482013	SRR16632694	SRR32649389	https://identifiers.org/ncbi/insdc.sra:SRP569563	SRR7004603	https://identifiers.org/ncbi/insdc.sra:SRP140089		3300019184
CSA3	HJ3	Prilba, Czech Republic	Bulk soil	Site 3	49.0431	13.6171	1195	Late winter	22	March	2016	SRR27944053	SRR27951676	SRR33482012	SRR16632692	SRR32649388	https://identifiers.org/ncbi/insdc.sra:SRP569563	SRR8420478	https://identifiers.org/ncbi/insdc.sra:SRP145620		3300032121
CSA4	HJ4	Prilba, Czech Republic	Bulk soil	Site 4	49.0427	13.6162	1200	Late winter	22	March	2016	SRR27944052	SRR27951675	SRR33482011	SRR16632691	SRR32649387	https://identifiers.org/ncbi/insdc.sra:SRP569563	SRR7590002	https://identifiers.org/ncbi/insdc.sra:SRP155149		3300023551
CSA5	HJ5	Prilba, Czech Republic	Bulk soil	Site 5	49.0448	13.618	1180	Late winter	22	March	2016	SRR27944051	SRR27951674	SRR33482010	SRR16632690	SRR32649386	https://identifiers.org/ncbi/insdc.sra:SRP569563	SRR8436108	https://identifiers.org/ncbi/insdc.sra:SRP155154		3300032028
CSE1	HW1	Prilba, Czech Republic	Bulk soil	Site 1	49.043	13.6183	1200	Early winter	25	January	2016	SRR27944060	SRR27951680	SRR33482019	SRR16632582	SRR32649311	https://identifiers.org/ncbi/insdc.sra:SRP569563	SRR7004596	https://identifiers.org/ncbi/insdc.sra:SRP140086		3300019194
CSE2	HW2	Prilba, Czech Republic	Bulk soil	Site 2	49.044	13.6171	1185	Early winter	25	January	2016	SRR27944059	SRR27951679	SRR33482018	SRR16632581	SRR32649394	https://identifiers.org/ncbi/insdc.sra:SRP569563	SRR7004601	https://identifiers.org/ncbi/insdc.sra:SRP140087		3300019185
CSE3	HW3	Prilba, Czech Republic	Bulk soil	Site 3	49.0431	13.6171	1195	Early winter	25	January	2016	SRR27944058	SRR27951659	SRR33482017	SRR16632580	SRR32649393	https://identifiers.org/ncbi/insdc.sra:SRP569563	SRR7004605	https://identifiers.org/ncbi/insdc.sra:SRP140091		3300019186
CSE4	HW4	Prilba, Czech Republic	Bulk soil	Site 4	49.0427	13.6162	1200	Early winter	25	January	2016	SRR27944057	SRR27951658	SRR33482016	SRR16632579	SRR32649392	https://identifiers.org/ncbi/insdc.sra:SRP569563	SRR8435781	https://identifiers.org/ncbi/insdc.sra:SRP155146		3300031829
CSE5	HW5	Prilba, Czech Republic	Bulk soil	Site 5	49.0448	13.618	1180	Early winter	25	January	2016	SRR27944056	SRR27951657	SRR33482015	SRR16632578	SRR32649391	https://identifiers.org/ncbi/insdc.sra:SRP569563	SRR8435788	https://identifiers.org/ncbi/insdc.sra:SRP155148		3300032119
CSI1	HS1	Prilba, Czech Republic	Bulk soil	Site 1	49.043	13.6183	1200	Early summer	2	July	2015	SRR27944066	SRR27951695	SRR33482025	SRR16632588	SRR32649317	https://identifiers.org/ncbi/insdc.sra:SRP569563	SRR7004590	https://identifiers.org/ncbi/insdc.sra:SRP140080		3300019158
CSI2	HS2	Prilba, Czech Republic	Bulk soil	Site 2	49.044	13.6171	1185	Early summer	2	July	2015	SRR27944065	SRR27951696	SRR33482024	SRR16632587	SRR32649316	https://identifiers.org/ncbi/insdc.sra:SRP569563	SRR8420479	https://identifiers.org/ncbi/insdc.sra:SRP140081		3300032072
CSI3	HS3	Prilba, Czech Republic	Bulk soil	Site 3	49.0431	13.6171	1195	Early summer	2	July	2015	SRR27944064	SRR27951697	SRR33482023	SRR16632586	SRR32649315	https://identifiers.org/ncbi/insdc.sra:SRP569563	SRR7004593	https://identifiers.org/ncbi/insdc.sra:SRP140083		3300019164
CSI4	HS4	Prilba, Czech Republic	Bulk soil	Site 4	49.0427	13.6162	1200	Early summer	2	July	2015	SRR27944063	SRR27951698	SRR33482022	SRR16632585	SRR32649314	https://identifiers.org/ncbi/insdc.sra:SRP569563	SRR7589943	https://identifiers.org/ncbi/insdc.sra:SRP155135		3300023542
CSI5	HS5	Prilba, Czech Republic	Bulk soil	Site 5	49.0448	13.618	1180	Early summer	2	July	2015	SRR27944062	SRR27951699	SRR33482021	SRR16632584	SRR32649313	https://identifiers.org/ncbi/insdc.sra:SRP569563	SRR7589972	https://identifiers.org/ncbi/insdc.sra:SRP155139		3300023537
CSU1	HF1	Prilba, Czech Republic	Bulk soil	Site 1	49.043	13.6183	1200	Late summer	22	September	2015	SRR27944071	SRR27951690	SRR33482030	SRR16632593	SRR7590085	https://identifiers.org/ncbi/insdc.sra:SRP155162	SRR7004594	https://identifiers.org/ncbi/insdc.sra:SRP140084	3300023019	3300019178
CSU2	HF2	Prilba, Czech Republic	Bulk soil	Site 2	49.044	13.6171	1185	Late summer	22	September	2015	SRR27944070	SRR27951691	SRR33482029	SRR16632592	SRR7591044	https://identifiers.org/ncbi/insdc.sra:SRP155168	SRR7004595	https://identifiers.org/ncbi/insdc.sra:SRP140085	3300023030	3300019187
CSU3	HF3	Prilba, Czech Republic	Bulk soil	Site 3	49.0431	13.6171	1195	Late summer	22	September	2015	SRR27944069	SRR27951692	SRR33482028	SRR16632591	SRR7591056	https://identifiers.org/ncbi/insdc.sra:SRP155171	SRR7004602	https://identifiers.org/ncbi/insdc.sra:SRP140088	3300022733	3300019189
CSU4	HF4	Prilba, Czech Republic	Bulk soil	Site 4	49.0427	13.6162	1200	Late summer	22	September	2015	SRR27944068	SRR27951693	SRR33482027	SRR16632590	SRR7591045	https://identifiers.org/ncbi/insdc.sra:SRP155169	SRR7590000	https://identifiers.org/ncbi/insdc.sra:SRP155145	3300022731	3300023544
CSU5	HF5	Prilba, Czech Republic	Bulk soil	Site 5	49.0448	13.618	1180	Late summer	22	September	2015	SRR27944067	SRR27951694	SRR33482026	SRR16632589	SRR7591063	https://identifiers.org/ncbi/insdc.sra:SRP155176	SRR8435713	https://identifiers.org/ncbi/insdc.sra:SRP155144	3300024271	3300031866
CZA1	RJ1	Prilba, Czech Republic	Rhizosphere	Site 1	49.043	13.6183	1200	Late winter	22	March	2016	SRR27944033	SRR27951656	SRR33481964	SRR16632577	SRR32649322	https://identifiers.org/ncbi/insdc.sra:SRP569563	SRR7004712	https://identifiers.org/ncbi/insdc.sra:SRP140103		3300019183
CZA2	RJ2	Prilba, Czech Republic	Rhizosphere	Site 2	49.044	13.6171	1185	Late winter	22	March	2016	SRR27944032	SRR27951655	SRR33481963	SRR16632576	SRR32649321	https://identifiers.org/ncbi/insdc.sra:SRP569563	SRR7004716	https://identifiers.org/ncbi/insdc.sra:SRP140107		3300019161
CZA3	RJ3	Prilba, Czech Republic	Rhizosphere	Site 3	49.0431	13.6171	1195	Late winter	22	March	2016	SRR27944031	SRR27951654	SRR33481962	SRR16632575	SRR32649320	https://identifiers.org/ncbi/insdc.sra:SRP569563	SRR7004717	https://identifiers.org/ncbi/insdc.sra:SRP140108		3300019192
CZA4	RJ4	Prilba, Czech Republic	Rhizosphere	Site 4	49.0427	13.6162	1200	Late winter	22	March	2016	SRR27944030	SRR27951653	SRR33481961	SRR16632574	SRR32649319	https://identifiers.org/ncbi/insdc.sra:SRP569563	SRR7590084	https://identifiers.org/ncbi/insdc.sra:SRP155161		3300023547
CZA5	RJ5	Prilba, Czech Republic	Rhizosphere	Site 5	49.0448	13.618	1180	Late winter	22	March	2016	SRR27944029	SRR27951652	SRR33481960	SRR16632573	SRR32649318	https://identifiers.org/ncbi/insdc.sra:SRP569563	SRR8436111	https://identifiers.org/ncbi/insdc.sra:SRP155158		3300032120
CZE1	RW1	Prilba, Czech Republic	Rhizosphere	Site 1	49.043	13.6183	1200	Early winter	25	January	2016	SRR27944038	SRR27951661	SRR33481969	SRR16632678	SRR32649328	https://identifiers.org/ncbi/insdc.sra:SRP569563	SRR7004714	https://identifiers.org/ncbi/insdc.sra:SRP140105		3300019182
CZE2	RW2	Prilba, Czech Republic	Rhizosphere	Site 2	49.044	13.6171	1185	Early winter	25	January	2016	SRR27944037	SRR27951660	SRR33481968	SRR16632676	SRR32649327	https://identifiers.org/ncbi/insdc.sra:SRP569563	SRR7004713	https://identifiers.org/ncbi/insdc.sra:SRP140104		3300019188
CZE3	RW3	Prilba, Czech Republic	Rhizosphere	Site 3	49.0431	13.6171	1195	Early winter	25	January	2016	SRR27944036	SRR27951649	SRR33481967	SRR16632675	SRR32649326	https://identifiers.org/ncbi/insdc.sra:SRP569563	SRR7004667	https://identifiers.org/ncbi/insdc.sra:SRP140100		3300019190
CZE4	RW4	Prilba, Czech Republic	Rhizosphere	Site 4	49.0427	13.6162	1200	Early winter	25	January	2016	SRR27944035	SRR27951648	SRR33481966	SRR16632674	SRR32649325	https://identifiers.org/ncbi/insdc.sra:SRP569563	SRR7590083	https://identifiers.org/ncbi/insdc.sra:SRP155160		3300023536
CZE5	RW5	Prilba, Czech Republic	Rhizosphere	Site 5	49.0448	13.618	1180	Early winter	25	January	2016	SRR27944034	SRR27951647	SRR33481965	SRR16632677	SRR32649324	https://identifiers.org/ncbi/insdc.sra:SRP569563	SRR7590082	https://identifiers.org/ncbi/insdc.sra:SRP155159		3300023672
CZI1	RS1	Prilba, Czech Republic	Rhizosphere	Site 1	49.043	13.6183	1200	Early summer	2	July	2015	SRR27944044	SRR27951667	SRR33482003	SRR16632683	SRR32649333	https://identifiers.org/ncbi/insdc.sra:SRP569563	SRR7004607	https://identifiers.org/ncbi/insdc.sra:SRP140093		3300019177
CZI2	RS2	Prilba, Czech Republic	Rhizosphere	Site 2	49.044	13.6171	1185	Early summer	2	July	2015	SRR27944043	SRR27951666	SRR33482002	SRR16632682	SRR32649332	https://identifiers.org/ncbi/insdc.sra:SRP569563	SRR7004606	https://identifiers.org/ncbi/insdc.sra:SRP140092		3300019179
CZI3	RS3	Prilba, Czech Republic	Rhizosphere	Site 3	49.0431	13.6171	1195	Early summer	2	July	2015	SRR27944042	SRR27951665	SRR33482001	SRR16632685	SRR32649331	https://identifiers.org/ncbi/insdc.sra:SRP569563	SRR7004643	https://identifiers.org/ncbi/insdc.sra:SRP140097		3300019181
CZI4	RS4	Prilba, Czech Republic	Rhizosphere	Site 4	49.0427	13.6162	1200	Early summer	2	July	2015	SRR27944041	SRR27951664	SRR33482000	SRR16632681	SRR32649330	https://identifiers.org/ncbi/insdc.sra:SRP569563	SRR9006460	https://identifiers.org/ncbi/insdc.sra:SRP194749		3300031814
CZI5	RS5	Prilba, Czech Republic	Rhizosphere	Site 5	49.0448	13.618	1180	Early summer	2	July	2015	SRR27944040	SRR27951663	SRR33481971	SRR16632680	SRR32649329	https://identifiers.org/ncbi/insdc.sra:SRP569563	SRR8535405	https://identifiers.org/ncbi/insdc.sra:SRP183817		3300030942
CZU1	RF1	Prilba, Czech Republic	Rhizosphere	Site 1	49.043	13.6183	1200	Late summer	22	September	2015	SRR27944049	SRR27951672	SRR33482008	SRR16632689	SRR7591305	https://identifiers.org/ncbi/insdc.sra:SRP155194	SRR7004653	https://identifiers.org/ncbi/insdc.sra:SRP140098	3300022732	3300019166
CZU2	RF2	Prilba, Czech Republic	Rhizosphere	Site 2	49.044	13.6171	1185	Late summer	22	September	2015	SRR27944048	SRR27951671	SRR33482007	SRR16632688	SRR7591450	https://identifiers.org/ncbi/insdc.sra:SRP155202	SRR7004642	https://identifiers.org/ncbi/insdc.sra:SRP140096	3300022730	3300019176
CZU3	RF3	Prilba, Czech Republic	Rhizosphere	Site 3	49.0431	13.6171	1195	Late summer	22	September	2015	SRR27944047	SRR27951670	SRR33482006	SRR16632687	SRR7591449	https://identifiers.org/ncbi/insdc.sra:SRP155201	SRR7004668	https://identifiers.org/ncbi/insdc.sra:SRP140101	3300022734	3300019162
CZU4	RF4	Prilba, Czech Republic	Rhizosphere	Site 4	49.0427	13.6162	1200	Late summer	22	September	2015	SRR27944046	SRR27951669	SRR33482005	SRR16632686	SRR7591534	https://identifiers.org/ncbi/insdc.sra:SRP155205	SRR7590044	https://identifiers.org/ncbi/insdc.sra:SRP155153	3300024227	3300023660
CZU5	RF5	Prilba, Czech Republic	Rhizosphere	Site 5	49.0448	13.618	1180	Late summer	22	September	2015	SRR27944045	SRR27951668	SRR33482004	SRR16632684	SRR7591549	https://identifiers.org/ncbi/insdc.sra:SRP155208	SRR7590045	https://identifiers.org/ncbi/insdc.sra:SRP155152	3300024225	3300023552
NLA1		Maridalen, Norway	Litter	Site 1	59.998	10.7896	174.7	Early Winter	5	December	2017	SRR33482277	SRR33482299	SRR33481970	SRR16632679	SRR32649428	https://identifiers.org/ncbi/insdc.sra:SRP569563	SRR8549456	https://identifiers.org/ncbi/insdc.sra:SRP184580		3300030811
NLA2		Maridalen, Norway	Litter	Site 2	59.9983	10.7895	173.3	Early Winter	5	December	2017	SRR33482276	SRR33482298	SRR33481959	SRR16632572	SRR32649365	https://identifiers.org/ncbi/insdc.sra:SRP569563	SRR8549434	https://identifiers.org/ncbi/insdc.sra:SRP184576		3300030833
NLA4		Maridalen, Norway	Litter	Site 4	59.9992	10.7901	179.2	Early Winter	5	December	2017	SRR33482275	SRR33482297	SRR33481958	SRR16632571	SRR32649354	https://identifiers.org/ncbi/insdc.sra:SRP569563	SRR8549407	https://identifiers.org/ncbi/insdc.sra:SRP184568		3300030941
NLA5		Maridalen, Norway	Litter	Site 5	59.9989	10.7903	177.8	Early Winter	6	December	2017	SRR33482274	SRR33482296	SRR33481957	SRR16632570	SRR32649353	https://identifiers.org/ncbi/insdc.sra:SRP569563	SRR8549418	https://identifiers.org/ncbi/insdc.sra:SRP184571		3300030834
NLA6		Maridalen, Norway	Litter	Site 6	59.9971	10.7902	172.4	Early Winter	6	December	2017	SRR33482273	SRR33482295	SRR33481956	SRR16632569	SRR32649352	https://identifiers.org/ncbi/insdc.sra:SRP569563	SRR8549459	https://identifiers.org/ncbi/insdc.sra:SRP184582		3300030976
NLE1		Maridalen, Norway	Litter	Site 1	59.998	10.7896	174.7	Late Summer	14	September	2017	SRR33482282	SRR33482304	SRR33482053	SRR16632715	SRR8465029	https://identifiers.org/ncbi/insdc.sra:SRP569563	SRR8549419	https://identifiers.org/ncbi/insdc.sra:SRP184572	3300028011	3300030876
NLE2		Maridalen, Norway	Litter	Site 2	59.9983	10.7895	173.3	Late Summer	14	September	2017	SRR33482281	SRR33482303	SRR33482042	SRR16632703	SRR8465030	https://identifiers.org/ncbi/insdc.sra:SRP569563	SRR8549454	https://identifiers.org/ncbi/insdc.sra:SRP184579	3300028014	3300030806
NLE4		Maridalen, Norway	Litter	Site 4	59.9992	10.7901	179.2	Late Summer	15	September	2017	SRR33482280	SRR33482302	SRR33482031	SRR16632594	SRR8465031	https://identifiers.org/ncbi/insdc.sra:SRP569563	SRR8549432	https://identifiers.org/ncbi/insdc.sra:SRP184575	3300028012	3300031016
NLE5		Maridalen, Norway	Litter	Site 5	59.9989	10.7903	177.8	Late Summer	15	September	2017	SRR33482279	SRR33482301	SRR33482020	SRR16632583	SRR8465121	https://identifiers.org/ncbi/insdc.sra:SRP569563	SRR8549417	https://identifiers.org/ncbi/insdc.sra:SRP184570	3300028035	3300030887
NLE6		Maridalen, Norway	Litter	Site 6	59.9971	10.7902	172.4	Late Summer	15	September	2017	SRR33482278	SRR33482300	SRR33482009	SRR16632693	SRR8465119	https://identifiers.org/ncbi/insdc.sra:SRP569563	SRR8549427	https://identifiers.org/ncbi/insdc.sra:SRP184574	3300028009	3300030812
NLI1		Maridalen, Norway	Litter	Site 1	59.998	10.7896	174.7	Late Winter	6	April	2017	SRR33482293	SRR33482315	SRR33482055	SRR16632717	SRR32649430	https://identifiers.org/ncbi/insdc.sra:SRP569563	SRR8549326	https://identifiers.org/ncbi/insdc.sra:SRP184551		3300030764
NLI2		Maridalen, Norway	Litter	Site 2	59.9983	10.7895	173.3	Late Winter	6	April	2017	SRR33482292	SRR33482314	SRR33482054	SRR16632716	SRR32649429	https://identifiers.org/ncbi/insdc.sra:SRP569563	SRR8549327	https://identifiers.org/ncbi/insdc.sra:SRP184552		3300030977
NLI4		Maridalen, Norway	Litter	Site 4	59.9992	10.7901	179.2	Late Winter	7	April	2017	SRR33482291	SRR33482313	SRR33481955	SRR16632568	SRR32649346	https://identifiers.org/ncbi/insdc.sra:SRP569563	SRR8549367	https://identifiers.org/ncbi/insdc.sra:SRP184559		3300030761
NLI5		Maridalen, Norway	Litter	Site 5	59.9989	10.7903	177.8	Late Winter	7	April	2017	SRR33482290	SRR33482312	SRR33481944	SRR16632638	SRR32649419	https://identifiers.org/ncbi/insdc.sra:SRP569563	SRR8549372	https://identifiers.org/ncbi/insdc.sra:SRP184562		3300030872
NLI6		Maridalen, Norway	Litter	Site 6	59.9971	10.7902	172.4	Late Winter	7	April	2017	SRR33482289	SRR33482311	SRR33481933	SRR16632627	SRR32649408	https://identifiers.org/ncbi/insdc.sra:SRP569563	SRR8549374	https://identifiers.org/ncbi/insdc.sra:SRP184564		3300031024
NLU1		Maridalen, Norway	Litter	Site 1	59.998	10.7896	174.7	Early Summer	20	June	2017	SRR33482288	SRR33482310	SRR33481922	SRR16632659	SRR32649397	https://identifiers.org/ncbi/insdc.sra:SRP569563	SRR8549368	https://identifiers.org/ncbi/insdc.sra:SRP184560		3300030835
NLU2		Maridalen, Norway	Litter	Site 2	59.9983	10.7895	173.3	Early Summer	20	June	2017	SRR33482287	SRR33482309	SRR33481995	SRR16632647	SRR32649334	https://identifiers.org/ncbi/insdc.sra:SRP569563	SRR8549371	https://identifiers.org/ncbi/insdc.sra:SRP184561		3300030824
NLU4		Maridalen, Norway	Litter	Site 4	59.9992	10.7901	179.2	Early Summer	21	June	2017	SRR33482286	SRR33482308	SRR33481984	SRR16632616	SRR32649323	https://identifiers.org/ncbi/insdc.sra:SRP569563	SRR8549373	https://identifiers.org/ncbi/insdc.sra:SRP184563		3300030875
NLU5		Maridalen, Norway	Litter	Site 5	59.9989	10.7903	177.8	Early Summer	21	June	2017	SRR33482285	SRR33482307	SRR33481973	SRR16632608	SRR32649312	https://identifiers.org/ncbi/insdc.sra:SRP569563	SRR8549379	https://identifiers.org/ncbi/insdc.sra:SRP184565		3300030881
NLU6		Maridalen, Norway	Litter	Site 6	59.9971	10.7902	172.4	Early Summer	21	June	2017	SRR33482284	SRR33482306	SRR33481906	SRR16632671	SRR32649385	https://identifiers.org/ncbi/insdc.sra:SRP569563	SRR8549384	https://identifiers.org/ncbi/insdc.sra:SRP184566		3300030816
NRA1		Maridalen, Norway	Roots	Site 1	59.998	10.7896	174.7	Early Winter	5	December	2017	SRR33482213	SRR33482187	SRR33481978	SRR16632610	SRR32649427	https://identifiers.org/ncbi/insdc.sra:SRP569563	SRR9030809	https://identifiers.org/ncbi/insdc.sra:SRP197169		3300031635
NRA2		Maridalen, Norway	Roots	Site 2	59.9983	10.7895	173.3	Early Winter	5	December	2017	SRR33482202	SRR33482186	SRR33481977	SRR16632609	SRR32649374	https://identifiers.org/ncbi/insdc.sra:SRP569563	SRR9030810	https://identifiers.org/ncbi/insdc.sra:SRP197170		3300031591
NRA4		Maridalen, Norway	Roots	Site 4	59.9992	10.7901	179.2	Early Winter	5	December	2017	SRR33482201	SRR33482185	SRR33481976	SRR16632607	SRR32649373	https://identifiers.org/ncbi/insdc.sra:SRP569563	SRR9030805	https://identifiers.org/ncbi/insdc.sra:SRP197165		3300031592
NRA5		Maridalen, Norway	Roots	Site 5	59.9989	10.7903	177.8	Early Winter	6	December	2017	SRR33482200	SRR33482184	SRR33481975	SRR16632606	SRR32649372	https://identifiers.org/ncbi/insdc.sra:SRP569563	SRR9030886	https://identifiers.org/ncbi/insdc.sra:SRP197173		3300031664
NRA6		Maridalen, Norway	Roots	Site 6	59.9971	10.7902	172.4	Early Winter	6	December	2017	SRR33482199	SRR33482183	SRR33481974	SRR16632605	SRR32649371	https://identifiers.org/ncbi/insdc.sra:SRP569563	SRR9030807	https://identifiers.org/ncbi/insdc.sra:SRP197167		3300031686
NRE1		Maridalen, Norway	Roots	Site 1	59.998	10.7896	174.7	Late Summer	14	September	2017	SRR33482316	SRR33482192	SRR33481983	SRR16632615	SRR10861658	https://identifiers.org/ncbi/insdc.sra:SRP241041	SRR10849351	https://identifiers.org/ncbi/insdc.sra:SRP197160	3300033547	3300031667
NRE2		Maridalen, Norway	Roots	Site 2	59.9983	10.7895	173.3	Late Summer	14	September	2017	SRR33482305	SRR33482191	SRR33481982	SRR16632614	SRR10861648	https://identifiers.org/ncbi/insdc.sra:SRP241039	SRR11565953	https://identifiers.org/ncbi/insdc.sra:SRP257045	3300033546	3300036458
NRE4		Maridalen, Norway	Roots	Site 4	59.9992	10.7901	179.2	Late Summer	15	September	2017	SRR33482270	SRR33482190	SRR33481981	SRR16632613	SRR10861647	https://identifiers.org/ncbi/insdc.sra:SRP241038	SRR9030806	https://identifiers.org/ncbi/insdc.sra:SRP197166	3300033545	3300031636
NRE5		Maridalen, Norway	Roots	Site 5	59.9989	10.7903	177.8	Late Summer	15	September	2017	SRR33482259	SRR33482189	SRR33481980	SRR16632612	SRR10861693	https://identifiers.org/ncbi/insdc.sra:SRP241045	SRR11565950	https://identifiers.org/ncbi/insdc.sra:SRP257042	3300033544	3300036459
NRE6		Maridalen, Norway	Roots	Site 6	59.9971	10.7902	172.4	Late Summer	15	September	2017	SRR33482248	SRR33482188	SRR33481979	SRR16632611	SRR10861694	https://identifiers.org/ncbi/insdc.sra:SRP241047	SRR9030887	https://identifiers.org/ncbi/insdc.sra:SRP197174	3300033548	3300031678
NRI1		Maridalen, Norway	Roots	Site 1	59.998	10.7896	174.7	Late Winter	6	April	2017	SRR33482318	SRR33482227	SRR33481994	SRR16632650	SRR32649384	https://identifiers.org/ncbi/insdc.sra:SRP569563	SRR9030684	https://identifiers.org/ncbi/insdc.sra:SRP197155		3300031690
NRI2		Maridalen, Norway	Roots	Site 2	59.9983	10.7895	173.3	Late Winter	6	April	2017	SRR33482317	SRR33482226	SRR33481993	SRR16632646	SRR32649383	https://identifiers.org/ncbi/insdc.sra:SRP569563	SRR9030686	https://identifiers.org/ncbi/insdc.sra:SRP197157		3300031632
NRI4		Maridalen, Norway	Roots	Site 4	59.9992	10.7901	179.2	Late Winter	7	April	2017	SRR33482294	SRR33482225	SRR33481992	SRR16632645	SRR32649382	https://identifiers.org/ncbi/insdc.sra:SRP569563	SRR9030685	https://identifiers.org/ncbi/insdc.sra:SRP197156		3300031614
NRI5		Maridalen, Norway	Roots	Site 5	59.9989	10.7903	177.8	Late Winter	7	April	2017	SRR33482283	SRR33482224	SRR33481991	SRR16632644	SRR32649381	https://identifiers.org/ncbi/insdc.sra:SRP569563	SRR11565952	https://identifiers.org/ncbi/insdc.sra:SRP257044		3300036242
NRI6		Maridalen, Norway	Roots	Site 6	59.9971	10.7902	172.4	Late Winter	7	April	2017	SRR33482272	SRR33482223	SRR33481990	SRR16632643	SRR32649380	https://identifiers.org/ncbi/insdc.sra:SRP569563	SRR9030687	https://identifiers.org/ncbi/insdc.sra:SRP197158		3300031666
NRU1		Maridalen, Norway	Roots	Site 1	59.998	10.7896	174.7	Early Summer	20	June	2017	SRR33482173	SRR33482198	SRR33481989	SRR16632641	SRR32649379	https://identifiers.org/ncbi/insdc.sra:SRP569563	SRR9030682	https://identifiers.org/ncbi/insdc.sra:SRP197153		3300031634
NRU2		Maridalen, Norway	Roots	Site 2	59.9983	10.7895	173.3	Early Summer	20	June	2017	SRR33482162	SRR33482197	SRR33481988	SRR16632640	SRR32649378	https://identifiers.org/ncbi/insdc.sra:SRP569563	SRR9030690	https://identifiers.org/ncbi/insdc.sra:SRP197161		3300031615
NRU4		Maridalen, Norway	Roots	Site 4	59.9992	10.7901	179.2	Early Summer	21	June	2017	SRR33482239	SRR33482196	SRR33481987	SRR16632639	SRR32649377	https://identifiers.org/ncbi/insdc.sra:SRP569563	SRR9030688	https://identifiers.org/ncbi/insdc.sra:SRP197159		3300031633
NRU5		Maridalen, Norway	Roots	Site 5	59.9989	10.7903	177.8	Early Summer	21	June	2017	SRR33482228	SRR33482195	SRR33481986	SRR16632642	SRR32649376	https://identifiers.org/ncbi/insdc.sra:SRP569563	SRR11565951	https://identifiers.org/ncbi/insdc.sra:SRP257043		3300036534
NRU6		Maridalen, Norway	Roots	Site 6	59.9971	10.7902	172.4	Early Summer	21	June	2017	SRR33482193	SRR33482194	SRR33481985	SRR16632617	SRR32649375	https://identifiers.org/ncbi/insdc.sra:SRP569563	SRR11565954	https://identifiers.org/ncbi/insdc.sra:SRP257046		3300036535
NSA1		Maridalen, Norway	Bulk soil	Site 1	59.998	10.7896	174.7	Early Winter	5	December	2017	SRR33482167	SRR33482253	SRR33481938	SRR16632632	SRR32649424	https://identifiers.org/ncbi/insdc.sra:SRP569563	SRR8549479	https://identifiers.org/ncbi/insdc.sra:SRP184595		3300031041
NSA2		Maridalen, Norway	Bulk soil	Site 2	59.9983	10.7895	173.3	Early Winter	5	December	2017	SRR33482166	SRR33482252	SRR33481937	SRR16632631	SRR32649423	https://identifiers.org/ncbi/insdc.sra:SRP569563	SRR8549476	https://identifiers.org/ncbi/insdc.sra:SRP184592		3300030805
NSA4		Maridalen, Norway	Bulk soil	Site 4	59.9992	10.7901	179.2	Early Winter	5	December	2017	SRR33482165	SRR33482251	SRR33481936	SRR16632630	SRR32649422	https://identifiers.org/ncbi/insdc.sra:SRP569563	SRR8549483	https://identifiers.org/ncbi/insdc.sra:SRP184599		3300030978
NSA5		Maridalen, Norway	Bulk soil	Site 5	59.9989	10.7903	177.8	Early Winter	6	December	2017	SRR33482164	SRR33482250	SRR33481935	SRR16632629	SRR32649421	https://identifiers.org/ncbi/insdc.sra:SRP569563	SRR8549876	https://identifiers.org/ncbi/insdc.sra:SRP184602		3300030884
NSA6		Maridalen, Norway	Bulk soil	Site 6	59.9971	10.7902	172.4	Early Winter	6	December	2017	SRR33482163	SRR33482249	SRR33481934	SRR16632628	SRR32649420	https://identifiers.org/ncbi/insdc.sra:SRP569563	SRR8549877	https://identifiers.org/ncbi/insdc.sra:SRP184603		3300030913
NSE1		Maridalen, Norway	Bulk soil	Site 1	59.998	10.7896	174.7	Late Summer	14	September	2017	SRR33482172	SRR33482258	SRR33481943	SRR16632637	SRR8465120	https://identifiers.org/ncbi/insdc.sra:SRP180586	SRR8549482	https://identifiers.org/ncbi/insdc.sra:SRP184598	3300028037	3300030813
NSE2		Maridalen, Norway	Bulk soil	Site 2	59.9983	10.7895	173.3	Late Summer	14	September	2017	SRR33482171	SRR33482257	SRR33481942	SRR16632635	SRR8465122	https://identifiers.org/ncbi/insdc.sra:SRP180588	SRR8549480	https://identifiers.org/ncbi/insdc.sra:SRP184596	3300028013	3300030873
NSE4		Maridalen, Norway	Bulk soil	Site 4	59.9992	10.7901	179.2	Late Summer	15	September	2017	SRR33482170	SRR33482256	SRR33481941	SRR16632634	SRR8465118	https://identifiers.org/ncbi/insdc.sra:SRP180584	SRR8549481	https://identifiers.org/ncbi/insdc.sra:SRP184597	3300028020	3300030832
NSE5		Maridalen, Norway	Bulk soil	Site 5	59.9989	10.7903	177.8	Late Summer	15	September	2017	SRR33482169	SRR33482255	SRR33481940	SRR16632633	SRR8465469	https://identifiers.org/ncbi/insdc.sra:SRP180774	SRR8549478	https://identifiers.org/ncbi/insdc.sra:SRP184594	3300028021	3300030862
NSE6		Maridalen, Norway	Bulk soil	Site 6	59.9971	10.7902	172.4	Late Summer	15	September	2017	SRR33482168	SRR33482254	SRR33481939	SRR16632636	SRR8465471	https://identifiers.org/ncbi/insdc.sra:SRP180776	SRR8549477	https://identifiers.org/ncbi/insdc.sra:SRP184593	3300028015	3300031040
NSI1		Maridalen, Norway	Bulk soil	Site 1	59.998	10.7896	174.7	Late Winter	6	April	2017	SRR33482271	SRR33482269	SRR33481954	SRR16632567	SRR32649351	https://identifiers.org/ncbi/insdc.sra:SRP569563	SRR8549458	https://identifiers.org/ncbi/insdc.sra:SRP184581		3300030940
NSI2		Maridalen, Norway	Bulk soil	Site 2	59.9983	10.7895	173.3	Late Winter	6	April	2017	SRR33482182	SRR33482268	SRR33481953	SRR16632566	SRR32649350	https://identifiers.org/ncbi/insdc.sra:SRP569563	SRR8549463	https://identifiers.org/ncbi/insdc.sra:SRP184586		3300030814
NSI4		Maridalen, Norway	Bulk soil	Site 4	59.9992	10.7901	179.2	Late Winter	7	April	2017	SRR33482181	SRR33482267	SRR33481952	SRR16632565	SRR32649349	https://identifiers.org/ncbi/insdc.sra:SRP569563	SRR8549461	https://identifiers.org/ncbi/insdc.sra:SRP184584		3300030874
NSI5		Maridalen, Norway	Bulk soil	Site 5	59.9989	10.7903	177.8	Late Winter	7	April	2017	SRR33482180	SRR33482266	SRR33481951	SRR16632564	SRR32649348	https://identifiers.org/ncbi/insdc.sra:SRP569563	SRR8549460	https://identifiers.org/ncbi/insdc.sra:SRP184583		3300030885
NSI6		Maridalen, Norway	Bulk soil	Site 6	59.9971	10.7902	172.4	Late Winter	7	April	2017	SRR33482179	SRR33482265	SRR33481950	SRR16632562	SRR32649347	https://identifiers.org/ncbi/insdc.sra:SRP569563	SRR8549464	https://identifiers.org/ncbi/insdc.sra:SRP184587		3300031017
NSU1		Maridalen, Norway	Bulk soil	Site 1	59.998	10.7896	174.7	Early Summer	20	June	2017	SRR33482178	SRR33482264	SRR33481949	SRR16632561	SRR32649345	https://identifiers.org/ncbi/insdc.sra:SRP569563	SRR8549462	https://identifiers.org/ncbi/insdc.sra:SRP184585		3300030759
NSU2		Maridalen, Norway	Bulk soil	Site 2	59.9983	10.7895	173.3	Early Summer	20	June	2017	SRR33482177	SRR33482263	SRR33481948	SRR16632560	SRR32649344	https://identifiers.org/ncbi/insdc.sra:SRP569563	SRR8549465	https://identifiers.org/ncbi/insdc.sra:SRP184588		3300030815
NSU4		Maridalen, Norway	Bulk soil	Site 4	59.9992	10.7901	179.2	Early Summer	21	June	2017	SRR33482176	SRR33482262	SRR33481947	SRR16632563	SRR32649343	https://identifiers.org/ncbi/insdc.sra:SRP569563	SRR8549472	https://identifiers.org/ncbi/insdc.sra:SRP184589		3300031044
NSU5		Maridalen, Norway	Bulk soil	Site 5	59.9989	10.7903	177.8	Early Summer	21	June	2017	SRR33482175	SRR33482261	SRR33481946	SRR16632559	SRR32649426	https://identifiers.org/ncbi/insdc.sra:SRP569563	SRR8549473	https://identifiers.org/ncbi/insdc.sra:SRP184590		3300030982
NSU6		Maridalen, Norway	Bulk soil	Site 6	59.9971	10.7902	172.4	Early Summer	21	June	2017	SRR33482174	SRR33482260	SRR33481945	SRR16632558	SRR32649425	https://identifiers.org/ncbi/insdc.sra:SRP569563	SRR8549474	https://identifiers.org/ncbi/insdc.sra:SRP184591		3300031042
NZA1		Maridalen, Norway	Rhizosphere	Site 1	59.998	10.7896	174.7	Early Winter	5	December	2017	SRR33482233	SRR33482207	SRR33481916	SRR16632653	SRR32649407	https://identifiers.org/ncbi/insdc.sra:SRP569563	SRR8549903	https://identifiers.org/ncbi/insdc.sra:SRP184623		3300030762
NZA2		Maridalen, Norway	Rhizosphere	Site 2	59.9983	10.7895	173.3	Early Winter	5	December	2017	SRR33482232	SRR33482206	SRR33481999	SRR16632652	SRR32649406	https://identifiers.org/ncbi/insdc.sra:SRP569563	SRR8549913	https://identifiers.org/ncbi/insdc.sra:SRP184624		3300030880
NZA4		Maridalen, Norway	Rhizosphere	Site 4	59.9992	10.7901	179.2	Early Winter	5	December	2017	SRR33482231	SRR33482205	SRR33481998	SRR16632651	SRR32649405	https://identifiers.org/ncbi/insdc.sra:SRP569563	SRR8549995	https://identifiers.org/ncbi/insdc.sra:SRP184627		3300030877
NZA5		Maridalen, Norway	Rhizosphere	Site 5	59.9989	10.7903	177.8	Early Winter	6	December	2017	SRR33482230	SRR33482204	SRR33481997	SRR16632649	SRR32649404	https://identifiers.org/ncbi/insdc.sra:SRP569563	SRR11563379	https://identifiers.org/ncbi/insdc.sra:SRP256937		3300036457
NZA6		Maridalen, Norway	Rhizosphere	Site 6	59.9971	10.7902	172.4	Early Winter	6	December	2017	SRR33482229	SRR33482203	SRR33481996	SRR16632648	SRR32649403	https://identifiers.org/ncbi/insdc.sra:SRP180775	SRR8549914	https://identifiers.org/ncbi/insdc.sra:SRP184625	3300028010	3300031043
NZE1		Maridalen, Norway	Rhizosphere	Site 1	59.998	10.7896	174.7	Late Summer	14	September	2017	SRR33482238	SRR33482212	SRR33481921	SRR16632657	SRR8465470	https://identifiers.org/ncbi/insdc.sra:SRP180770	SRR8549901	https://identifiers.org/ncbi/insdc.sra:SRP184621	3300028016	3300030878
NZE2		Maridalen, Norway	Rhizosphere	Site 2	59.9983	10.7895	173.3	Late Summer	14	September	2017	SRR33482237	SRR33482211	SRR33481920	SRR16632656	SRR8465465	https://identifiers.org/ncbi/insdc.sra:SRP180773	SRR8549899	https://identifiers.org/ncbi/insdc.sra:SRP184619	3300028036	3300031010
NZE4		Maridalen, Norway	Rhizosphere	Site 4	59.9992	10.7901	179.2	Late Summer	15	September	2017	SRR33482236	SRR33482210	SRR33481919	SRR16632655	SRR8465468	https://identifiers.org/ncbi/insdc.sra:SRP180771	SRR8549898	https://identifiers.org/ncbi/insdc.sra:SRP184618	3300028017	3300030886
NZE5		Maridalen, Norway	Rhizosphere	Site 5	59.9989	10.7903	177.8	Late Summer	15	September	2017	SRR33482235	SRR33482209	SRR33481918	SRR16632658	SRR8465466	https://identifiers.org/ncbi/insdc.sra:SRP180772	SRR8549900	https://identifiers.org/ncbi/insdc.sra:SRP184620	3300028023	3300031018
NZE6		Maridalen, Norway	Rhizosphere	Site 6	59.9971	10.7902	172.4	Late Summer	15	September	2017	SRR33482234	SRR33482208	SRR33481917	SRR16632654	SRR8465467	https://identifiers.org/ncbi/insdc.sra:SRP569563	SRR8549897	https://identifiers.org/ncbi/insdc.sra:SRP184617		3300031011
NZI1		Maridalen, Norway	Rhizosphere	Site 1	59.998	10.7896	174.7	Late Winter	6	April	2017	SRR33482161	SRR33482247	SRR33481932	SRR16632626	SRR32649418	https://identifiers.org/ncbi/insdc.sra:SRP569563	SRR8549883	https://identifiers.org/ncbi/insdc.sra:SRP184609		3300031090
NZI2		Maridalen, Norway	Rhizosphere	Site 2	59.9983	10.7895	173.3	Late Winter	6	April	2017	SRR33482160	SRR33482222	SRR33481931	SRR16632625	SRR32649417	https://identifiers.org/ncbi/insdc.sra:SRP569563	SRR8549881	https://identifiers.org/ncbi/insdc.sra:SRP184607		3300030889
NZI4		Maridalen, Norway	Rhizosphere	Site 4	59.9992	10.7901	179.2	Late Winter	7	April	2017	SRR33482159	SRR33482221	SRR33481930	SRR16632624	SRR32649416	https://identifiers.org/ncbi/insdc.sra:SRP569563	SRR8549882	https://identifiers.org/ncbi/insdc.sra:SRP184608		3300030760
NZI5		Maridalen, Norway	Rhizosphere	Site 5	59.9989	10.7903	177.8	Late Winter	7	April	2017	SRR33482246	SRR33482220	SRR33481929	SRR16632622	SRR32649415	https://identifiers.org/ncbi/insdc.sra:SRP569563	SRR8549880	https://identifiers.org/ncbi/insdc.sra:SRP184606		3300030763
NZI6		Maridalen, Norway	Rhizosphere	Site 6	59.9971	10.7902	172.4	Late Winter	7	April	2017	SRR33482245	SRR33482219	SRR33481928	SRR16632621	SRR32649414	https://identifiers.org/ncbi/insdc.sra:SRP569563	SRR8549879	https://identifiers.org/ncbi/insdc.sra:SRP184605		3300030882
NZU1		Maridalen, Norway	Rhizosphere	Site 1	59.998	10.7896	174.7	Early Summer	20	June	2017	SRR33482244	SRR33482218	SRR33481927	SRR16632620	SRR32649413	https://identifiers.org/ncbi/insdc.sra:SRP569563	SRR8549878	https://identifiers.org/ncbi/insdc.sra:SRP184604		3300030879
NZU2		Maridalen, Norway	Rhizosphere	Site 2	59.9983	10.7895	173.3	Early Summer	20	June	2017	SRR33482243	SRR33482217	SRR33481926	SRR16632623	SRR32649412	https://identifiers.org/ncbi/insdc.sra:SRP569563	SRR8549884	https://identifiers.org/ncbi/insdc.sra:SRP184610		3300030863
NZU4		Maridalen, Norway	Rhizosphere	Site 4	59.9992	10.7901	179.2	Early Summer	21	June	2017	SRR33482242	SRR33482216	SRR33481925	SRR16632619	SRR32649411	https://identifiers.org/ncbi/insdc.sra:SRP569563	SRR8549887	https://identifiers.org/ncbi/insdc.sra:SRP184613		3300030836
NZU5		Maridalen, Norway	Rhizosphere	Site 5	59.9989	10.7903	177.8	Early Summer	21	June	2017	SRR33482241	SRR33482215	SRR33481924	SRR16632618	SRR32649410	https://identifiers.org/ncbi/insdc.sra:SRP569563	SRR8549886	https://identifiers.org/ncbi/insdc.sra:SRP184612		3300030963
NZU6		Maridalen, Norway	Rhizosphere	Site 6	59.9971	10.7902	172.4	Early Summer	21	June	2017	SRR33482240	SRR33482214	SRR33481923	SRR16632661	SRR32649409	https://identifiers.org/ncbi/insdc.sra:SRP569563	SRR8549889	https://identifiers.org/ncbi/insdc.sra:SRP184615		3300030888
